# Supplementary material for: Functionalized MoS2 Nanoflowers with Excellent Near-Infrared Photothermal Activities for Scavenging of Antibiotic Resistant Bacteria
Source: Nanomaterials (Basel). 2021 Oct 25;11(11):2829. doi: 10.3390/nano11112829 (PMC8622428; doi:10.3390/nano11112829)
Supplement: Supplementary file 1 [file nanomaterials-11-02829-s001.zip]

Archive with 1 entries (1 files):
- nanomaterials-1427841-SI.pdf
